# Supplementary material for: Kinetics of cancer: a method to test hypotheses of genetic causation
Source: BMC Cancer. 2005 Dec 21;5:163. doi: 10.1186/1471-2407-5-163 (PMC1352380; doi:10.1186/1471-2407-5-163)
Supplement: Additional File 1 — The file figure1Data.xls contains the data we used for our analyses. This file is an Excel spreadsheet. [file 1471-2407-5-163-S1.xls]

## Sheet: Sheet1
		Mlh1				Pms2				Mlh3					Mlh3Pms2
	Age (mo)	GI Adenoma	Lymphoma		Age (mo)	GI Adenoma	Lymphoma		Age (mo)	GI Adenoma	Lymphoma	GI Carcinoma		Age (mo)	GI Adenoma	Lymphoma	GI Carcinoma
	2	0	1		8	0	1		6	1	0	0		3	0	1	0
	2	0	1		8	0	1		9	1	0	0		4	0	1	0
	3	0	1		8	0	1		10	1	0	0		4	0	1	0
	3	0	1		8	0	1		11	1	0	0		4	0	1	0
	3	0	1		8	0	1		11	1	0	0		4	1	1	0
	3	0	1		9	0	1		11	1	0	0		5	1	1	0
	3	0	1		9	0	1		11	1	0	0		6	0	1	0
	3	0	1		9	0	1		11	1	0	0		6	1	1	0
	4	1	1		9	0	1		12	1	0	0		7	1	1	0
	4	0	1		10	0	1		12	1	0	0		7	1	1	0
	4	0	1		10	0	1		12	1	0	0		7	1	1	0
	4	0	1		10	0	1		12	1	0	0		7	1	0	0
	4	0	1		11	0	1		12	1	0	0		8	1	1	0
	4	0	1		11	0	1		12	1	0	0		8	1	1	0
	4	0	1		12	0	1		12	1	0	0		8	0	0	0
	4	0	1		12	0	1		12	0	0	0		9	1	0	0
	5	1	0		12	0	1		13	1	0	0		9	1	0	0
	5	0	1		12	0	1		13	1	0	0		9	1	0	0
	5	0	1		12	0	0		14	1	1	0		10	1	0	0
	5	0	1		13	0	0		14	1	1	0		10	1	0	0
	5	0	1		13	0	1		14	1	1	0		10	0	0	0
	6	1	1						14	1	1	0		10	0	1	1
	6	1	1	n=	21	0	19		14	1	1	0		11	0	1	1
	6	0	1						14	1	0	0		12	0	1	1
	7	1	1						14	1	0	0		12	1	0	0
	7	1	1						14	1	0	0
	7	1	0						15	0	1	0	n=	25	15	16	3
	7	0	1						15	0	1	0
	7	0	1		CARCINOMAS LISTED IN RED				15	0	0	0
	8	1	1		No GI carcinomas				15	0	0	1
	8	1	1		for Mlh1 or Pms2				15	0	1	1
	8	0	1						16	0	1	1
	8	0	1						16	0	1	0		Totals:
	9	1	0		Two mice died for each of				16	0	1	0	N=	135	62	91	7
	9	1	0		Pms2, Mlh3, and Mlh3Pms2				17	0	1	1
	9	1	0		with no explanation,				17	0	1	0		six mice died with no explanation
	9	1	1		listed in blue				18	0	1	0
	10	1	1						18	0	1	0
	10	1	1						18	0	1	0
	10	1	1						19	0	1	0
	10	1	0						19	0	1	0
	10	1	0						20	0	1	0
	11	1	0						21	0	1	0
	11	1	0
	11	1	0					n=	43	25	20	4
	14	1	1
n=	46	22	36
